# Supplementary material for: Nanoparticle-Based Radioconjugates for Targeted Imaging and Therapy of Prostate Cancer
Source: Molecules. 2023 May 16;28(10):4122. doi: 10.3390/molecules28104122 (PMC10223532; doi:10.3390/molecules28104122)
Supplement: Supplementary file 1 [file molecules-28-04122-s001.zip]

Archive with 1 entries (1 files):
- molecules-2339319-supplementary.pdf
